# Supplementary material for: Analyzing factors causing deadlock events of bi-directional pedestrian flow when moving on stairs using a personal space model
Source: Sci Rep. 2024 May 13;14:10847. doi: 10.1038/s41598-024-61007-4 (PMC11089042; doi:10.1038/s41598-024-61007-4)
Supplement: Supplementary file 1 — Supplementary Information. [file 41598_2024_61007_MOESM1_ESM.xlsx]

## Sheet: simulation result
CASEA	initial density	deadlock probability			initial density	clearance time		initial density	deadlock start time			CASEB1	initial density	clearance time			clear	initial density	maximum density		deadlock	initial density	maximum density				compare	initial density	CASEA	CASEB1	CASEB2		compare	initial density	CASEA	CASEB1	CASEB2		compare deadlock time	initial density	CASEA	CASEC1	CASEC2		compare	initial density	CASEA	CASEC1	CASEC2
	1.6	0			1.6	135.5		1.6					1.6	142.5				1.6	3.4			1.6						1.6	0	0	0.2		deadlock	1.6			65.5		A，C1，C2	1.6					clearance	1.6	135.5	121.2	144.8
	2.4	0			2.4	128.2		2.4					2.4	134.7				2.4	3.6			2.4					deadlock	2.4	0	0	0		start	2.4						2.4		54	51		time	2.4	128.2	146.8	140.8
	3.2	0.2			3.2	128.5		3.2	58.5				3.2	132.1				3.2	4.8			3.2	5.6				occurrence	3.2	0.2	0	0		time	3.2	58.5					3.2	58.5	37.1	66.5			3.2	128.5		138
	4.8	0.6			4.8	129.5		4.8	52.7				4.8	131.5				4.8	5			4.8	5.6				probability	4.8	0.6	0	1			4.8	52.7		64.5			4.8	52.7	26.3	82.5			4.8	129.5		150.2
	2.3	0			2.3	128.3		2.3					2.3	135.6				2.3	3.2			2.3						2.3	0	0	0.2			2.3			62.5			2.3		39				2.3	128.3	128.9	140.7
	3.4	0.4			3.4	126.2		3.4	64.6				3.4	132.5				3.4	4.6			3.4	5.4					3.4	0.4	0	0.6			3.4	64.6		51.7			3.4	64.6	36.4	81.8			3.4	126.2		136.2
	4.6	0.6			4.6	127.5		4.6	47.6				4.6	131.8				4.6	4.4			4.6	5.4					4.6	0.6	0	0.8			4.6	47.6		52			4.6	47.6	28.1	65.1			4.6	127.5		141
	6.9	1			6.9			6.9	42.9				6.9	134.1				6.9				6.9	5.8					6.9	1	0	1			6.9	42.9		48.7			6.9	42.9	25.9	42.4			6.9
	3.2	0.2			3.2	129.2		3.2	45.5				3.2	130.7				3.2	4.6			3.2	5.4					3.2	0.2	0	0.8			3.2	45.5		68			3.2	45.5	44.4	58.7			3.2	129.2		150.7
	4.8	1			4.8			4.8	44.6				4.8	131				4.8				4.8	5.6					4.8	1	0	0.8			4.8	44.6		52.1			4.8	44.6	27.4	49.8			4.8			175.5
	6.4	0.8			6.4	139		6.4	50.6				6.4	132.7				6.4	5.2			6.4	5.6					6.4	0.8	0	0.8			6.4	50.6		41.5			6.4	50.6	26.9	51.5			6.4	139
	9.6	1			9.6			9.6	42.3				9.6	132.6				9.6				9.6	5.6					9.6	1	0	1			9.6	42.3		44.8			9.6	42.3	28.5	59.1			9.6			180.2
	4	0.4			4	127		4	50.5				4	131.8				4	4.6			4	5.6					4	0.4	0	0.6			4	50.5		67.5			4	50.5	28.8	69.7			4	127		164.5
	6	1			6			6	44.3				6	131.2				6				6	5.6					6	1	0	1			6	44.3		48.8			6	44.3	24.6	66.5			6
	8	1			8			8	42.5				8	132				8				8	5.6					8	1	0	1			8	42.5		43.3			8	42.5	26	49.2			8
	12	1			12			12	42.8				12	133.4				12				12	5.6					12	1	0	1			12	42.8		46.5			12	42.8	27.5	49.4			12
																																	65.5	N	N	64.5	62.5	51.7	52	48.7	68	52.1	41.5	44.8	67.5	48.8	43.3	47.5
[truncated: 46 more columns]

## Sheet: distance-speed relationship
distance（cｍ）	upstairspeed（cｍ/ｓ）				distance（cm）	downstairspeed（cm/s）
34.1	17.9204				34.1	19
34.1	12.3551				34.1	25
34.1	19.25				51.15	32.5
34.1	29.25				51.15	40
34.1	49.1827				51.15	43
51.15	24.75				68.2	55
51.15	30.9375				68.2	45
51.15	34				102.3	65
51.15	25.7206				102.3	52.8409
68.2	48				102.3	42.6562
68.2	36				102.3	58.125
68.2	37				102.3	53.0357
102.3	57.0625				102.3	50.5435
102.3	45.375				102.3	52.5
102.3	50.25				102.3	38.0357
102.3	67.1				102.3	58.125
102.3	58.125				102.3	45
102.3	47.3611				102.3	75
102.3	49.1827				102.3	72
102.3	68.75				119.35	51.875
102.3	57.75				119.35	72
102.3	48.8654				119.35	80.1724
102.3	63.4219				119.35	83.2
102.3	50.7269				119.35	67.5
102.3	46.9219				136.4	60
102.3	83.8026				136.4	44.2403
102.3	46.9219				136.4	98.4
102.3	44.5				136.4	83.2
119.35	91.3393				136.4	49.1463
119.35	75.2206				136.4	75
119.35	67.65				136.4	93.5
119.35	63.9375				170.5	61.75
119.35	66.7219				170.5	77.5
119.35	84.15				170.5	72.2647
119.35	56				170.5	55.9722
119.35	66				170.5	71.9643
136.4	53.2812				170.5	83.9583
136.4	71.0417				170.5	91
136.4	85.25				170.5	45.7955
136.4	85.25				170.5	66.3
136.4	75.2206				170.5	83
170.5	68.2				170.5	59.2647
170.5	55.2667				170.5	71.9643
170.5	44.2857				170.5	76.7
170.5	66.4286				170.5	78
170.5	54.7059				187.55	68.9
170.5	71.5385				187.55	71.9643
170.5	60				187.55	87.75
170.5	76.8				187.55	68.8723
170.5	62				187.55	70.9583
170.5	62.75				187.55	88.9688
170.5	56.069				187.55	64.5
170.5	46.5				187.55	83.2
170.5	58.125				187.55	91
170.5	68.8889				187.55	62.9687
170.5	77.669				204.6	89.375
170.5	56.2857				204.6	67.275
170.5	71.5385				204.6	62.9687
170.5	58.5				204.6	59.8605
170.5	46.5				204.6	124.8
170.5	66.4286				204.6	68.9722
170.5	54.8				204.6	100.1
187.55	65.5				204.6	77.6667
187.55	66.7385				238.7	68.9722
187.55	75.6				238.7	74.75
187.55	70.8				238.7	77.5
187.55	76.8				238.7	59.2647
187.55	88.7636				238.7	91.5909
187.55	58.4444				238.7	77.5
187.55	54.7059				238.7	71.9643
187.55	58.125				238.7	100.75
187.55	62				238.7	86.9762
187.55	74.4				238.7	85.2647
187.55	70.8				238.7	71.7955
187.55	67.2558				238.7	59.2647
204.6	75.6667				238.7	80.1667
204.6	53.5				238.7	96.6875
204.6	82.125				255.75	91
204.6	58.5474				255.75	86.9022
204.6	70.125				255.75	86.9762
204.6	48.9474				255.75	87.0606
204.6	96.8317				255.75	83.9583
204.6	87.6				255.53	133.9
204.6	84				255.75	59.2647
204.6	61.9592				272.8	83.9583
221.65	71.5385				272.8	67.1667
238.7	66.4286				272.8	72.2647
238.7	48.9474				272.8	75.9688
238.7	84.5455				272.8	80.6
238.7	66.4286				272.8	76.375
238.7	64.4348				272.8	92
238.7	72.5455				272.8	84.7955
238.7	68.8889				272.8	88.9688
238.7	90.7059				272.8	91
238.7	74.4				272.8	71.7955
238.7	84.0923				306.9	104
238.7	58.125				306.9	80.0694
238.7	54.7059				306.9	69.1964
238.7	66.7059				306.9	91.3194
238.7	58.125				306.9	60.5469
238.7	66.2727				306.9	88.0682
238.7	77.5				306.9	81.9853
238.7	74.4				306.9	94.4853
238.7	71.5385				306.9	76.25
238.7	61.9059				306.9	89.5833
238.7	68.8889				306.9	74.5192
238.7	66.4286				306.9	80.7292
255.75	38.75				306.9	106.25
255.75	62				306.9	81.6964
255.75	73.2				306.9	106.25
255.75	105.6				306.9	88.4868
255.75	91.2				323.95	82.5
255.75	84				323.95	78.7059
272.8	71.5385				323.95	78.7385
272.8	71.5385				323.95	84.9474
272.8	62				323.95	90.7059
272.8	95				323.95	106.8
272.8	66.4286				323.95	120
272.8	82.125				323.95	77.1429
272.8	71.5385				341	98.4
272.8	62				341	89.25
272.8	81.6				341	78.7059
272.8	71.5385				341	89.1429
272.8	57.2308				341	70.125
272.8	116.25				341	77.5
272.8	73.4118				341	90.4286
306.9	66.4286				341	71.5385
306.9	76.1379				341	99.6
306.9	84.5455				341	108
306.9	58.125				341	86
306.9	67.3333				375.1	72.9474
306.9	71.5385				375.1	77.5
306.9	51.6667				375.1	82.125
306.9	84.5455				375.1	71.5385
306.9	84.4737				375.1	54.7059
306.9	77.5				375.1	84.5455
306.9	93.0686				375.1	66.4286
306.9	62				375.1	103.333
306.9	58.125				375.1	77.5
306.9	71.5385				375.1	62
306.9	77.2286				375.1	132
306.9	80.8696				375.1	77.5
306.9	77.5				375.1	84.5455
306.9	71.6923				375.1	66.4286
306.9	77.5				375.1	103.333
306.9	103.2				375.1	62
306.9	71.5385				375.1	116.4
306.9	115.2				375.1	84.5455
306.9	84				392.15	132
323.95	86.6607				392.15	115.2
323.95	69.9079				392.15	111.6
323.95	76.9405				392.15	89.5
323.95	63.9265				409.2	72.7
323.95	68.5577				409.2	71.5385
323.95	102.35				409.2	84.5455
323.95	103.5				409.2	77.5
323.95	89.125				409.2	90.4286
323.95	77.5185				409.2	71.5385
341	81.0227				409.2	71.5385
341	70.9167				409.2	71.5385
341	81.0227				409.2	140
341	70.9167				443.3	89.95
341	68.5577				443.3	102.472
341	59.4167				443.3	92.225
341	68.5577				443.3	76.8542
341	81.0227				443.3	70.9423
341	63.6607				443.3	66.15
341	66.0185				443.3	83.8409
341	102.35				443.3	130.9
341	71.3				443.3	136.85
375.1	78.7031				460.35	72.3395
375.1	89.125				460.35	81.4406
375.1	71.3				460.35	76.8542
375.1	63.6607				460.35	70.9423
375.1	81.0227				460.35	76.8542
375.1	76.0278				460.35	102.472
375.1	63.6607				460.35	83.8409
375.1	99.0278				460.35	70.9423
375.1	89.125				460.35	85.2833
375.1	89.125				460.35	70.9423
375.1	75.1607				460.35	134
375.1	68.5577				460.35	115.43
375.1	68.5577				460.35	121
375.1	74.2708				460.35	80.1957
375.1	74.2708				477.4	93.3406
375.1	59.4167				477.4	102.472
375.1	87.4535				477.4	83.8409
375.1	116.15				477.4	57.6406
375.1	59.4167				477.4	61.4833
375.1	62.4286				477.4	83.8409
375.1	71.3				477.4	65.875
375.1	66.0185				477.4	83.8409
392.15	81.0227				477.4	61.4833
392.15	74.2708				477.4	114.24
392.15	83.95
392.15	89.7
392.15	94.3
392.15	98.9
392.15	89.125
409.2	81.0227
409.2	68.5577
409.2	63.6607
409.2	86.6607
409.2	66.0185
409.2	68.5577
409.2	74.2708
409.2	76.0278
409.2	68.5577
409.2	80.0577
409.2	71.3
443.3	61.0139
443.3	81.0227
443.3	74.2708
443.3	59.4167
443.3	74.2708
443.3	89.125
443.3	68.5577
443.3	75.4265
443.3	67.2031
443.3	55.7031
443.3	68.5577
443.3	74.2708
443.3	118.45
443.3	84.881
460.35	50.9286
460.35	86.6607
460.35	55.7031
460.35	81.0227
460.35	81.0227
460.35	70.15
460.35	74.2708
460.35	74.2708
460.35	68.5577
460.35	127.305
460.35	126.5
460.35	77.5
477.4	63.6607
477.4	93.8158
477.4	100.625
477.4	63.6607
477.4	71.3
477.4	72.5139
477.4	74.2708
477.4	79.0625
477.4	68.5577
477.4	67.2031
477.4	93.8158
477.4	77.5
477.4	110.4

## Sheet: avoidance
	decending avoidance
	data number		position of ascending person			position of decending person		Lf(ｍ)	Ls(ｍ)
			上段	下段	水平距离ｍ	段	水平距离ｍ				2.48
	1		4		1.24	12	3.72	2.48	0.9		2.325
	2		5		1.55	12.5	3.875	2.325	0.54		3.1
	3		3		0.93	13	4.03	3.1	0.9		3.1
	4		3		0.93	13	4.03	3.1	0.42		3.41
	5		2		0.62	13	4.03	3.41	0.54		3.72
	6		1		0.31	13	4.03	3.72	0.66		3.41
	7		2		0.62	13	4.03	3.41	0.66		2.48
	8		4		1.24	12	3.72	2.48	0.42		2.79
	9		4		1.24	13	4.03	2.79	0.9		2.48
	10		4		1.24	12	3.72	2.48	0.54		2.17		2.8717
	11		4		1.24	11	3.41	2.17	0.54		2.79		0.453223
	12		3		0.93	12	3.72	2.79	0.78		2.48
	13		4		1.24	12	3.72	2.48	0.54		3.41
	14		2		0.62	13	4.03	3.41	0.42		1.86
	15		6		1.86	12	3.72	1.86	0.42		3.72
	16		2		0.62	14	4.34	3.72	0.42		3.1
							平均	2.85781	0.6		2.79
							偏差	0.568715	0.180665		3.72
	ascending avoidance										2.79
	data number		position of asenceing person			position of decending person		Lf（ｍ）	Ls（ｍ）		3.1
			上段	下段	水平距离ｍ	段	水平距离ｍ				3.1
	1		3		0.93	13	4.03	3.1	0.54		3.41
	2		4		1.24	13	4.03	2.79	0.9		2.17
	3		3		0.93	15	4.65	3.72	0.54		2.17
	4		5		1.55	14	4.34	2.79	0.78		3.1
	5		4		1.24	14	4.34	3.1	0.54		2.17
	6		4		1.24	14	4.34	3.1	0.42		2.48
	7		3		0.93	14	4.34	3.41	0.78		2.48
	8		4		1.24	11	3.41	2.17	0.66		2.48
	9		5		1.55	12	3.72	2.17	0.78		2.48
	10		5		1.55	15	4.65	3.1	0.42		3.1
	11		6		1.86	13	4.03	2.17	0.78		2.48
	12		5		1.55	13	4.03	2.48	0.66		3.255
	13		4		1.24	12	3.72	2.48	0.78		2.79
	14		5		1.55	13	4.03	2.48	0.42		3.1
	15		4		1.24	12	3.72	2.48	0.9		2.635
	16		4		1.24	14	4.34	3.1	0.54		3.1
	17		5		1.55	13	4.03	2.48	0.66		2.79
	18		4		1.24	14.5	4.495	3.255	0.48		3.41
	19		3		0.93	12	3.72	2.79	0.52		3.1
							平均	2.79816	0.636842		3.41
							偏差	0.445874	0.159759		2.79
	both avoidance										2.48
	data number		position of ascending person			position of decending person		Lf（ｍ）	Ls（ｍ）		2.48
		先	上段	下段	水平距离ｍ	段	水平距离ｍ				2.79
	1	上	3		0.93	13	4.03	3.1	0.3		3.1
	2	下	3		0.93	11.5	3.565	2.635	0.42		3.41
	3	上	4		1.24	14	4.34	3.1	0.66		3
	4	下	3		0.93	12	3.72	2.79	0.78		3.1
	5	上	3		0.93	14	4.34	3.41	1.14
	6	下	3		0.93	13	4.03	3.1	0.78
	7	上	4		1.24	15	4.65	3.41	0.54
	8	下	4		1.24	13	4.03	2.79	0.54
	9	下	4		1.24	12	3.72	2.48	0.78
	10	下	4		1.24	12	3.72	2.48	1.02
	11	下	3		0.93	12	3.72	2.79	1.02
	12	下	2		0.62	12	3.72	3.1	0.9
	13		2		0.62	13	4.03	3.41	0.78
	14							3.1	0.63
	15							3	0.55
							平均	2.97967	0.722667
							deviation	0.311038	0.235265
